# Supplementary material for: New Preservative-Free Formulation for the Enhanced Ocular Bioavailability of Prostaglandin Analogues in Glaucoma
Source: Pharmaceutics. 2022 Feb 20;14(2):453. doi: 10.3390/pharmaceutics14020453 (PMC8877962; doi:10.3390/pharmaceutics14020453)
Supplement: Supplementary file 1 [file pharmaceutics-14-00453-s001.zip]

Archive with 1 entries (1 files):
- pharmaceutics-1591017-supplementary.pdf
